# Supplementary material for: Pathogenic Variants in STXBP1 and in Genes for GABAa Receptor Subunities Cause Atypical Rett/Rett-like Phenotypes
Source: Int J Mol Sci. 2019 Jul 24;20(15):3621. doi: 10.3390/ijms20153621 (PMC6696386; doi:10.3390/ijms20153621)
Supplement: Supplementary file 1 [file ijms-20-03621-s001.zip]

Archive with 8 entries (7 files):
- ijms-547900/
- ijms-547900/FIGURE S1 pt 4 variant PREDICTION .tif
- ijms-547900/FIGURE S2 pt 8 variant PREDICTION .tif
- ijms-547900/FILE S1 pt 7 p.L313G ANNOVAR_TOTAL TRUE SEQ 18_03_2015 .xlsx
- ijms-547900/FILE S2 pt 7 p.L313G buccal swab ANNOVAR_NEXTERA_13_04_2018 .xlsx
- ijms-547900/FILE S3 GENE LISTS.pdf
- ijms-547900/Table S1 SUPPLEMENTARY TABLE 1 cogliati et al 21.07.2019.docx
- ijms-547900/Table S2 PRIMERS SANGER VALIDATION.pdf
