# Supplementary material for: Pathogenic Variants in STXBP1 and in Genes for GABAa Receptor Subunities Cause Atypical Rett/Rett-like Phenotypes
Source: Int J Mol Sci. 2019 Jul 24;20(15):3621. doi: 10.3390/ijms20153621 (PMC6696386; doi:10.3390/ijms20153621)
Supplement: Supplementary file 1 [file ijms-20-03621-s001.zip › ijms-547900/FILE S2 pt 7 p.L313G buccal swab ANNOVAR_NEXTERA_13_04_2018 .xlsx]

## Sheet: Foglio1
Nextera-XT_library-prep protocol PATIENT 7 ON BUCCAL SWAB
Chr	Start	End	Ref	Alt	Func.refGene	Gene.refGene	GeneDetail.refGene	ExonicFunc.refGene	AAChange.refGene	1000G_ALL	1000G_AFR	1000G_AMR	1000G_EAS	1000G_EUR	1000G_SAS	ExAC_Freq	ExAC_AFR	ExAC_AMR	ExAC_EAS	ExAC_FIN	ExAC_NFE	ExAC_OTH	ExAC_SAS	ESP6500si_ALL	ESP6500si_AA	ESP6500si_EA	CG46	NCI60	dbSNP	COSMIC_ID	COSMIC_DIS	ClinVar_SIG	ClinVar_DIS	ClinVar_ID	ClinVar_DB	ClinVar_DBID	GWAS_DIS	GWAS_OR	GWAS_BETA	GWAS_PUBMED	GWAS_SNP	GWAS_P	SIFT_score	SIFT_converted_rankscore	SIFT_pred	Polyphen2_HDIV_score	Polyphen2_HDIV_rankscore	Polyphen2_HDIV_pred	Polyphen2_HVAR_score
chr5	161576128	161576128	C	G	exonic	GABRG2	NA	nonsynonymous SNV	GABRG2:NM_000816:exon8:c.C937G:p.L313V,GABRG2:NM_198904:exon8:c.C937G:p.L313V,GABRG2:NM_198903:exon9:c.C1057G:p.L353V	.	.	.	.	.	.	.	.	.	.	.	.	.	.	.	.	.	.	.	.	.	.	.	.	.	.	.	.	.	.	.	.	.	0.014	0.546	D	1	0.899	D	1
chr5	161576128	161576128	C	G	exonic	GABRG2	NA	nonsynonymous SNV	GABRG2:NM_000816:exon8:c.C937G:p.L313V,GABRG2:NM_198904:exon8:c.C937G:p.L313V,GABRG2:NM_198903:exon9:c.C1057G:p.L353V	.	.	.	.	.	.	.	.	.	.	.	.	.	.	.	.	.	.	.	.	.	.	.	.	.	.	.	.	.	.	.	.	.	0.014	0.546	D	1	0.899	D	1
chr5	161576128	161576128	C	G	exonic	GABRG2	NA	nonsynonymous SNV	GABRG2:NM_000816:exon8:c.C937G:p.L313V,GABRG2:NM_198904:exon8:c.C937G:p.L313V,GABRG2:NM_198903:exon9:c.C1057G:p.L353V	.	.	.	.	.	.	.	.	.	.	.	.	.	.	.	.	.	.	.	.	.	.	.	.	.	.	.	.	.	.	.	.	.	0.014	0.546	D	1	0.899	D	1
chr5	161576129	161576129	T	G	exonic	GABRG2	NA	nonsynonymous SNV	GABRG2:NM_000816:exon8:c.T938G:p.L313R,GABRG2:NM_198904:exon8:c.T938G:p.L313R,GABRG2:NM_198903:exon9:c.T1058G:p.L353R	.	.	.	.	.	.	.	.	.	.	.	.	.	.	.	.	.	.	.	.	.	.	.	.	.	.	.	.	.	.	.	.	.	0	0.912	D	1	0.899	D	1
chr5	161576129	161576129	T	G	exonic	GABRG2	NA	nonsynonymous SNV	GABRG2:NM_000816:exon8:c.T938G:p.L313R,GABRG2:NM_198904:exon8:c.T938G:p.L313R,GABRG2:NM_198903:exon9:c.T1058G:p.L353R	.	.	.	.	.	.	.	.	.	.	.	.	.	.	.	.	.	.	.	.	.	.	.	.	.	.	.	.	.	.	.	.	.	0	0.912	D	1	0.899	D	1
chr5	161576129	161576129	T	G	exonic	GABRG2	NA	nonsynonymous SNV	GABRG2:NM_000816:exon8:c.T938G:p.L313R,GABRG2:NM_198904:exon8:c.T938G:p.L313R,GABRG2:NM_198903:exon9:c.T1058G:p.L353R	.	.	.	.	.	.	.	.	.	.	.	.	.	.	.	.	.	.	.	.	.	.	.	.	.	.	.	.	.	.	.	.	.	0	0.912	D	1	0.899	D	1
RED PRIMERS tissue BUCCAL SWAB
GREEN PRIMERS tissue BUCCAL SWAB
BLUE PRIMERS tissue BUCCAL SWAB
[truncated: 89 more columns]
